# Supplementary material for: Comprehensive analysis of the cysteine-rich polycomb-like protein (CPP) gene family in peanut: insights into its expression patterns in abiotic stress responses
Source: Front Plant Sci. 2026 Apr 17;17:1799353. doi: 10.3389/fpls.2026.1799353 (PMC13132734; doi:10.3389/fpls.2026.1799353)
Supplement: Supplementary file 2 [file Table1.xlsx]

## Sheet: Table S1
Table S1 Identifiers and access methods for CPP proteins in seven species used for phylogenetic analysis
Arabidopsis thaliana
Serial Number	Gene ID	TF ID	Gene name	Taxonomic ID
1	AT2G20110	AT2G20110.2	AtCPP1	3702
2	AT3G04850	AT3G04850.1	AtCPP2	3702
3	AT3G16160	AT3G16160.1	AtCPP3	3702
4	AT3G22760	AT3G22760.1	AtCPP4	3702
5	AT3G22780	AT3G22780.1	AtCPP5	3702
6	AT4G14770	AT4G14770.1	AtCPP6	3702
7	AT4G29000	AT4G29000.1	AtCPP7	3702
8	AT5G25790	AT5G25790.1	AtCPP8	3702
The above gene or protein sequences can be downloaded from the website (Tair: https://www.arabidopsis.org/) using their respective gene IDs. The download site for the TF ID is: https://planttfdb.gao-lab.org/link.php.
Glycine max
Serial Number	Gene ID	TF ID	Gene name	Taxonomic ID
1	GLYMA_01G236300	Glyma.01G236300.1.p	GmCPP1	3847
2	GLYMA_04G081700	Glyma.04G081700.1.p	GmCPP2	3847
3	GLYMA_05G229900	Glyma.05G229900.1.p	GmCPP3	3847
4	GLYMA_06G083400	Glyma.06G083400.1.p	GmCPP4	3847
5	GLYMA_07G085300	Glyma.07G085300.1.p	GmCPP5	3847
6	GLYMA_08G037400	Glyma.08G037400.1.p	GmCPP6	3847
7	GLYMA_09G191600	Glyma.09G191600.1.p	GmCPP7	3847
8	GLYMA_09G223500	Glyma.09G223500.1.p	GmCPP8	3847
9	GLYMA_10G245500	Glyma.10G245500.1.p	GmCPP9	3847
10	GLYMA_11G006900	Glyma.11G006900.1.p	GmCPP10	3847
11	GLYMA_17G208500	Glyma.17G208500.1.p	GmCPP11	3847
13	GLYMA_20G149100	Glyma.20G149100.1.p	GmCPP12	3847
The above gene or protein sequences can be downloaded from the website (http://plants.ensembl.org/Glycine_max/Info/Index?db=core) using their gene IDs. The download site for the TF ID is: https://planttfdb.gao-lab.org/link.php.
Cajanus cajan
Serial Number	Gene ID	TF ID	Gene name	Taxonomic ID
1	KK1_007695	C.cajan_07490	CcaCPP-1	3821
2	KK1_011404	C.cajan_11080	CcaCPP-2	3821
3	KK1_013291	C.cajan_12894	CcaCPP-3	3821
4	KK1_016134	C.cajan_15673	CcaCPP-4	3821
5	KK1_025480	C.cajan_24117	CcaCPP-5	3821
6	KK1_025611	C.cajan_24939	CcaCPP-6	3821
The above gene or protein sequences can be downloaded from the website (http://plants.ensembl.org/Cajanus_cajan/Info/Index?db=core) using their gene IDs. The download site for the TF ID is: https://planttfdb.gao-lab.org/link.php.
Oryza sativa
Serial Number	Gene ID	TF ID	Gene name	Taxonomic ID
1	LOC_Os01g55580	LOC_Os01g55580.1	OsCPP1	39947
2	LOC_Os02g17460	LOC_Os02g17460.1	OsCPP2	39947
3	LOC_Os03g43730	LOC_Os03g43730.1	OsCPP3	39947
4	LOC_Os04g09560	LOC_Os04g09560.1	OsCPP4	39947
5	LOC_Os05g43380	LOC_Os05g43380.1	OsCPP5	39947
6	LOC_Os05g51040	LOC_Os05g51040.1	OsCPP6	39947
7	LOC_Os06g22670	LOC_Os06g22670.1	OsCPP7	39947
8	LOC_Os07g07974	LOC_Os07g07974.1	OsCPP8	39947
9	LOC_Os08g28214	LOC_Os08g28214.1	OsCPP9	39947
10	LOC_Os12g41210	LOC_Os12g41210.1	OsCPP10	39947
11	LOC_Os12g41230	LOC_Os12g41230.2	OsCPP11	39947
The above gene or protein sequences can be downloaded from the website (http://plants.ensembl.org/Oryza_sativa/Info/Index)using their gene IDs. The download site for the TF ID is: https://planttfdb.gao-lab.org/link.php.
Phyllostachys edulis
Serial Number	Gene ID	Gene name
1	PH02Gene12177.t1	PeCPP01
2	PH02Gene43602.t1	PeCPP02
3	PH02Gene44610.t2	PeCPP03
4	PH02Gene08479.t1	PeCPP04
5	PH02Gene46191.t1	PeCPP05
6	PH02Gene08750.t2	PeCPP06
7	PH02Gene01129.t1	PeCPP07
8	PH02Gene01127.t1	PeCPP08
9	PH02Gene09230.t1	PeCPP09
10	PH02Gene09228.t1	PeCPP10
11	PH02Gene49268.t1	PeCPP11
12	PH02Gene42648.t1	PeCPP12
13	PH02Gene42650.t1	PeCPP13
14	PH02Gene00783.t1	PeCPP14
15	PH02Gene21071.t1	PeCPP15
16	PH02Gene34347.t1	PeCPP16
17	PH02Gene24371.t1	PeCPP17
The above gene or protein sequences can be downloaded from the website (https://gigadb.org/).
Solanum lycopersicum
Serial Number	Gene ID	Gene name
1	Solyc01g079390.3.1	SlCPP1
2	Solyc03g044380.3.1	SlCPP2
3	Solyc07g020710.3.1	SlCPP3
4	Solyc08g067150.3.1	SlCPP4
5	Solyc09g082505.1.1	SlCPP5
6	Solyc12g007180.2.1	SlCPP6
The above gene or protein sequences can be downloaded from the website (https://solgenomics.net/organism/Solanum_lycopersicum/genome).
Sorghum bicolor
Serial Number	Gene ID	TF ID	Gene name	Taxonomic ID
1	XP_002438440.1	Sobic.010G147000.1.p	SbCPP1	4558
2	XP_021312359.1	Sobic.003G303800.1.p	SbCPP2	4558
3	XP_002441351.1	Sobic.009G191600.1.p	SbCPP3	4558
4	XP_002443514.1	Sobic.008G160500.1.p	SbCPP4	4558
5	XP_002443515.1	Sobic.008G160600.1.p	SbCPP5	4558
6	XP_002453686.2	Sobic.004G124300.1.p	SbCPP6	4558
7	XP_021301675.1	Sobic.001G159500.1.p	SbCPP7	4558
8	XP_002459413.1	Sobic.002G050700.2.p	SbCPP8	4558
The above gene or protein sequences can be downloaded from the website (https://www.ncbi.nlm.nih.gov/). The download site for the TF ID is: https://planttfdb.gao-lab.org/link.php.

## Sheet: Table S2
Table S2. Primers for target genes used in qRT-PCR analysis in Peanut.
Primer name	Primer sequences (5´–3´)	Primer length (bp)	Product length (bp)
AhCPP8-F	5´-ATTCCTGGAAGTCTGCTGGC-3´	20	228
AhCPP8-R	5´-ATTGGCGACTTCTGCACTGA-3´	20
AhCPP10-F	5´-GCTCCTCTTCTTCCTTATCG-3´	20	190
AhCPP10-R	5´-CCAGCTATTTCCACCTTCCG-3´	20
AhCPP14-F	5´-GCTTGGGCCATTTTCTCTGC-3´	20	118
AhCPP14-R	5´-ACGTGTCACATCCAACACCA-3´	20
AhCPP16-F	5´-CCTAGTTGCACTTCCCTGCA-3´	20	244
AhCPP16-R	5´-TACGAGCAGCAAAGCACTCA-3´	20
AhCPP18-F	5´-ACCAGCACCAAGTATCAGGC-3´	20	241
AhCPP18-R	5´-TGCCATCCATAAAAGCCGGT-3´	20
AhCPP23-F	5´-CTCCACTTCTTCCTTGTTAC-3´	20	153
AhCPP23-R	5´-TTCTGATTGAATTCTTCAAC-3´	20
Actin7-F	5´-GGGTGATGAAGCCCAGTCAA-3´	20	177
Actin7-R	5´-TTGGGATTGAGTGGTGCCTC-3´	20
Note: F, forward primer; R, reverse primer; bp, base pairs.

## Sheet: Table S3
Table S3. Prediction of secondary structures of HaCPPs in Peanut.
Gene name	Alpha helix (%)	Beta turn (%)	Extended strand (%)	Random coil(%)	Secondary structure element distribution	Line graph
AhCPP1	0.1733	0.0106	0.0441	0.772
AhCPP2	0.2341	0.01	0.0167	0.7391
AhCPP3	0.1708	0.01	0.0199	0.7993
AhCPP4	0.2101	0.0101	0.0168	0.763
AhCPP5	0.3286	0.0274	0.0712	0.5728
AhCPP6	0.1681	0.0224	0.0392	0.7703
AhCPP7	0.1628	0.0077	0.0268	0.8072
AhCPP8	0.2788	0.0247	0.0647	0.6318
AhCPP9	0.2717	0.0245	0.038	0.6658
AhCPP10	0.1635	0.0107	0.0282	0.7976
AhCPP11	0.2778	0.0119	0.0179	0.6925
AhCPP12	0.1599	0.0144	0.0461	0.7795
AhCPP13	0.2104	0.0117	0.02	0.7579
AhCPP14	0.4678	0.0429	0.0558	0.4335
AhCPP15	0.1747	0.0171	0.0274	0.7808
AhCPP16	0.2074	0.0096	0.0209	0.7621
AhCPP17	0.2387	0.0134	0.0151	0.7328
AhCPP18	0.2453	0.0198	0.0686	0.6663
AhCPP19	0.146	0.0088	0.0285	0.8167
AhCPP20	0.1346	0.0088	0.0219	0.8348
AhCPP21	0.2161	0.0202	0.0375	0.7262
AhCPP22	0.1569	0.031	0.0759	0.7362
AhCPP23	0.1539	0.0107	0.0321	0.8032
AhCPP24	0.2169	0.0132	0.0281	0.7417

## Sheet: Table S4
Table S4. The Ka, Ks, and Ka/Ks values for the paralogous HaCPP gene pair in peanut.
Gene pair	Ka	Ks	Ka_Ks
AhCPP1_AhCPP12	0.026205	0.0480821	0.545005
AhCPP2_AhCPP4	0.161666	0.811322	0.199262
AhCPP3_AhCPP10	0.388619	0.907141	0.4284
AhCPP4_AhCPP11	0.384538	2.11762	0.181589
AhCPP5_AhCPP8	0.229442	0.606179	0.378506
AhCPP7_AhCPP19	0.746832	1.82697	0.40878120681096
AhCPP6_AhCPP21	0.0298168	0.0428508	0.695828
AhCPP10_AhCPP16	0.382042	0.861189	0.443621
AhCPP8_AhCPP18	0.225785	0.640017	0.35278
AhCPP11_AhCPP17	0.385741	2.02901	0.190113
AhCPP13_AhCPP17	0.148956	0.815714	0.182608
AhCPP16_AhCPP23	0.381161	0.86724	0.43951
AhCPP17_AhCPP24	0.415512	1.82354	0.22786
AhCPP19_AhCPP20	0.00617043	0.0230218	0.268025

## Sheet: Table S5
Table S5. Corresponding ID of the syntenic map with Arabidopsis, Cucumber, Wheat, Rice, Soybean, Pigeonpea, and Peanut.
Arabidopsis		Peanut		Cucumber
Chr2	AT2G20110.2	Chr03	AH03G20660.1 (AhCPP2)	chr2	CsaV3_2G002160.1
Chr3	AT3G22760.1	Chr05	AH05G14650.1 (AhCPP3)	chr3	CsaV3_3G013010.1
Chr2	AT2G20110.2	Chr05	AH05G26270.1 (AhCPP4)	chr1	CsaV3_1G045720.1
Chr4	AT4G29000.1	Chr05	AH05G26270.1 (AhCPP4)	chr2	CsaV3_2G002160.1
Chr1	AT1G02580.1	Chr06	AH06G04470.2 (AhCPP5)
Chr4	AT4G02020.1	Chr06	AH06G04470.2 (AhCPP5)	chr4	CsaV3_4G001250.1
Chr3	AT3G04850.1	Chr09	AH09G15340.1 (AhCPP9)
Chr3	AT3G22760.1	Chr09	AH09G26110.1 (AhCPP10)	chr2	CsaV3_2G013550.1
Chr4	AT4G14770.1	Chr09	AH09G26110.1 (AhCPP10)	chr3	CsaV3_3G013010.1
Chr2	AT2G20110.2	Chr13	AH13G23400.1 (AhCPP13)
Chr3	AT3G22760.1	Chr15	AH15G08250.2 (AhCPP16)	chr3	CsaV3_3G013010.1
Chr2	AT2G20110.2	Chr15	AH15G29200.1 (AhCPP17)	chr1	CsaV3_1G045720.1
Chr4	AT4G29000.1	Chr15	AH15G29200.1 (AhCPP17)	chr2	CsaV3_2G002160.1
Chr4	AT4G02020.1	Chr16	AH16G07800.1 (AhCPP18)	chr4	CsaV3_4G001250.1
Chr1	AT1G02580.1	Chr16	AH16G07800.1 (AhCPP18)
Chr3	AT3G22760.1	Chr19	AH19G42020.1 (AhCPP23)	chr2	CsaV3_2G013550.1
Chr4	AT4G14770.1	Chr19	AH19G42020.1 (AhCPP23)	chr3	CsaV3_3G013010.1
Wheat		Peanut		Rice
		Chr03	AH03G20660.1 (AhCPP2)	2	Os02g0274600
		Chr05	AH05G26270.1 (AhCPP4)	2	Os02g0274600
4A	TraesCS4A02G121300.4	Chr06	AH06G04470.2 (AhCPP5)	3	Os03g0307800
4D	TraesCS4D02G184600.3	Chr06	AH06G04470.2 (AhCPP5)
		Chr09	AH09G26110.1 (AhCPP10)	12	Os12g0605500
		Chr09	AH09G26110.1 (AhCPP10)	7	Os07g0176200
		Chr10	AH10G21670.1 (AhCPP11)	2	Os02g0274600
		Chr13	AH13G23400.1 (AhCPP13)	2	Os02g0274600
		Chr15	AH15G29200.1 (AhCPP17)	2	Os02g0274600
4A	TraesCS4A02G121300.4	Chr16	AH16G07800.1 (AhCPP18)	3	Os03g0307800
4D	TraesCS4D02G184600.3	Chr16	AH16G07800.1 (AhCPP18)	3	Os03g0307800
		Chr16	AH16G07800.1 (AhCPP18)
		Chr19	AH19G42020.1 (AhCPP23)	12	Os12g0605500
		Chr19	AH19G42020.1 (AhCPP23)	7	Os07g0176200
Soybean		Peanut		Pigeonpea
5	GLYMA_05G229900	Chr03	AH03G20660.1 (AhCPP2)	8	C.cajan_15673
8	GLYMA_08G037400	Chr03	AH03G20660.1 (AhCPP2)
1	GLYMA_01G236300	Chr05	AH05G14650.1 (AhCPP3)	2	C.cajan_07490
10	GLYMA_10G245500	Chr05	AH05G14650.1 (AhCPP3)
11	GLYMA_11G006900	Chr05	AH05G14650.1 (AhCPP3)
20	GLYMA_20G149100	Chr05	AH05G14650.1 (AhCPP3)
4	GLYMA_04G081700	Chr05	AH05G26270.1 (AhCPP4)	6	C.cajan_11080
5	GLYMA_05G229900	Chr05	AH05G26270.1 (AhCPP4)	8	C.cajan_15673
8	GLYMA_08G037400	Chr05	AH05G26270.1 (AhCPP4)
9	GLYMA_09G191600	Chr05	AH05G26270.1 (AhCPP4)
10	GLYMA_10G012600	Chr06	AH06G04470.2 (AhCPP5)
2	GLYMA_02G012100	Chr06	AH06G04470.2 (AhCPP5)
17	GLYMA_17G208500	Chr08	AH08G26550.1 (AhCPP7)
10	GLYMA_10G245500	Chr09	AH09G26110.1 (AhCPP10)	2	C.cajan_07490
10	GLYMA_10G012600	Chr09	AH09G11020.1 (AhCPP8)
11	GLYMA_11G006900	Chr09	AH09G26110.1 (AhCPP10)
2	GLYMA_02G012100	Chr09	AH09G11020.1 (AhCPP8)
20	GLYMA_20G149100	Chr09	AH09G26110.1 (AhCPP10)
4	GLYMA_04G081700	Chr10	AH10G21670.1 (AhCPP11)	6	C.cajan_11080
6	GLYMA_06G083400	Chr10	AH10G21670.1 (AhCPP11)	8	C.cajan_15673
5	GLYMA_05G229900	Chr13	AH13G23400.1 (AhCPP13)	8	C.cajan_15673
8	GLYMA_08G037400	Chr13	AH13G23400.1 (AhCPP13)
1	GLYMA_01G236300	Chr15	AH15G08250.2 (AhCPP16)	2	C.cajan_07490
10	GLYMA_10G245500	Chr15	AH15G08250.2 (AhCPP16)
11	GLYMA_11G006900	Chr15	AH15G08250.2 (AhCPP16)
20	GLYMA_20G149100	Chr15	AH15G08250.2 (AhCPP16)
4	GLYMA_04G081700	Chr15	AH15G29200.1 (AhCPP17)	6	C.cajan_12894
5	GLYMA_05G229900	Chr15	AH15G29200.1 (AhCPP17)	6	C.cajan_11080
7	GLYMA_07G085300	Chr15	AH15G29200.1 (AhCPP17)	8	C.cajan_15673
8	GLYMA_08G037400	Chr15	AH15G29200.1 (AhCPP17)
10	GLYMA_10G012600	Chr16	AH16G07800.1 (AhCPP18)
17	GLYMA_17G208500	Chr16	AH16G36030.1 (AhCPP19)
17	GLYMA_17G208500	Chr16	AH16G46810.1 (AhCPP20)
2	GLYMA_02G012100	Chr16	AH16G07800.1 (AhCPP18)
17	GLYMA_17G208500	Chr18	AH18G31830.1 (AhCPP22)
1	GLYMA_01G236300	Chr19	AH19G42020.1 (AhCPP23)
10	GLYMA_10G245500	Chr19	AH19G42020.1 (AhCPP23)
11	GLYMA_11G006900	Chr19	AH19G42020.1 (AhCPP23)
20	GLYMA_20G149100	Chr19	AH19G42020.1 (AhCPP23)	2	C.cajan_07490
4	GLYMA_04G081700	Chr20	AH20G28460.1 (AhCPP24)
6	GLYMA_06G083400	Chr20	AH20G28460.1 (AhCPP24)

## Sheet: Table S6
Table S6. Predicted miRNAs targeting AhCPPs.
miRNA_Acc.	Target_Acc.	Expectation
ath-miR5632-5p	AhCPP14	1.5
ath-miR5632-5p	AhCPP15	1.5
ath-miR172a	AhCPP5	2.5
ath-miR172b-3p	AhCPP5	2.5
ath-miR172c	AhCPP5	2.5
ath-miR172d-3p	AhCPP5	2.5
ath-miR4239	AhCPP6	2.5
ath-miR4239	AhCPP21	2.5
ath-miR172e-3p	AhCPP5	3
ath-miR5012	AhCPP7	3
ath-miR5012	AhCPP22	3
ath-miR837-5p	AhCPP24	3
ath-miR837-5p	AhCPP11	3
ath-miR168b-3p	AhCPP24	3.5
ath-miR168b-3p	AhCPP11	3.5
ath-miR5640	AhCPP8	3.5
ath-miR5658	AhCPP7	3.5
ath-miR164a	AhCPP2	4
ath-miR164a	AhCPP13	4
ath-miR164b-5p	AhCPP2	4
ath-miR164b-5p	AhCPP13	4
ath-miR164c-5p	AhCPP2	4
ath-miR164c-5p	AhCPP13	4
ath-miR172a	AhCPP18	4
ath-miR172b-3p	AhCPP18	4
ath-miR172c	AhCPP18	4
ath-miR172d-3p	AhCPP18	4
ath-miR319a	AhCPP2	4
ath-miR319a	AhCPP13	4
ath-miR319b	AhCPP2	4
ath-miR319b	AhCPP13	4
ath-miR319c	AhCPP13	4
ath-miR319c	AhCPP2	4
ath-miR414	AhCPP11	4
ath-miR4243	AhCPP20	4
ath-miR4243	AhCPP19	4
ath-miR5016	AhCPP24	4
ath-miR5016	AhCPP11	4
ath-miR5633	AhCPP18	4
ath-miR5633	AhCPP5	4
ath-miR5648-5p	AhCPP24	4
ath-miR5648-5p	AhCPP11	4
ath-miR5658	AhCPP22	4
ath-miR5658	AhCPP12	4
ath-miR854a	AhCPP12	4
ath-miR854a	AhCPP1	4
ath-miR854b	AhCPP1	4
ath-miR854b	AhCPP12	4
ath-miR854c	AhCPP1	4
ath-miR854c	AhCPP12	4
ath-miR854d	AhCPP1	4
ath-miR854d	AhCPP12	4
ath-miR854e	AhCPP12	4
ath-miR854e	AhCPP1	4
ath-miR862-3p	AhCPP20	4
ath-miR862-3p	AhCPP19	4
ath-miR157c-3p	AhCPP13	4.5
ath-miR157c-3p	AhCPP2	4.5
ath-miR167c-3p	AhCPP13	4.5
ath-miR167c-3p	AhCPP2	4.5
ath-miR172e-3p	AhCPP18	4.5
ath-miR2933a	AhCPP23	4.5
ath-miR2933a	AhCPP10	4.5
ath-miR2933b	AhCPP10	4.5
ath-miR2933b	AhCPP23	4.5
ath-miR390a-3p	AhCPP19	4.5
ath-miR415	AhCPP5	4.5
ath-miR417	AhCPP8	4.5
ath-miR426	AhCPP18	4.5
ath-miR5013	AhCPP7	4.5
ath-miR5013	AhCPP22	4.5
ath-miR5020a	AhCPP20	4.5
ath-miR5020a	AhCPP19	4.5
ath-miR5020c	AhCPP23	4.5
ath-miR5595a	AhCPP22	4.5
ath-miR5642a	AhCPP12	4.5
ath-miR5642a	AhCPP1	4.5
ath-miR5642b	AhCPP12	4.5
ath-miR5642b	AhCPP1	4.5
ath-miR5654-3p	AhCPP24	4.5
ath-miR5658	AhCPP22	4.5
ath-miR5658	AhCPP21	4.5
ath-miR5658	AhCPP6	4.5
ath-miR5995b	AhCPP22	4.5
ath-miR774b-3p	AhCPP23	4.5
ath-miR774b-3p	AhCPP10	4.5
ath-miR774b-3p	AhCPP22	4.5
ath-miR779.2	AhCPP9	4.5
ath-miR8181	AhCPP18	4.5
ath-miR8181	AhCPP5	4.5
ath-miR833b	AhCPP9	4.5
ath-miR847	AhCPP6	4.5
ath-miR847	AhCPP21	4.5
ath-miR867	AhCPP5	4.5
ath-miR867	AhCPP18	4.5
ath-miR156a-5p	AhCPP24	5
ath-miR156a-5p	AhCPP11	5
ath-miR156b-5p	AhCPP11	5
ath-miR156b-5p	AhCPP24	5
ath-miR156c-5p	AhCPP11	5
ath-miR156c-5p	AhCPP24	5
ath-miR156d-5p	AhCPP24	5
ath-miR156d-5p	AhCPP11	5
ath-miR156e	AhCPP11	5
ath-miR156e	AhCPP24	5
ath-miR156f-5p	AhCPP24	5
ath-miR156f-5p	AhCPP11	5
ath-miR156g	AhCPP11	5
ath-miR156g	AhCPP24	5
ath-miR158a-5p	AhCPP8	5
ath-miR159a	AhCPP13	5
ath-miR159a	AhCPP2	5
ath-miR159a	AhCPP8	5
ath-miR159b-3p	AhCPP2	5
ath-miR159b-3p	AhCPP13	5
ath-miR159b-3p	AhCPP8	5
ath-miR159b-5p	AhCPP13	5
ath-miR159b-5p	AhCPP2	5
ath-miR159c	AhCPP2	5
ath-miR159c	AhCPP13	5
ath-miR159c	AhCPP8	5
ath-miR162a-3p	AhCPP9	5
ath-miR162b-3p	AhCPP9	5
ath-miR167a-3p	AhCPP6	5
ath-miR170-3p	AhCPP20	5
ath-miR170-3p	AhCPP19	5
ath-miR1886.2	AhCPP23	5
ath-miR1886.2	AhCPP10	5
ath-miR2112-3p	AhCPP20	5
ath-miR2112-3p	AhCPP19	5
ath-miR2937	AhCPP9	5
ath-miR3932a	AhCPP24	5
ath-miR3932a	AhCPP11	5
ath-miR3932b-3p	AhCPP24	5
ath-miR3932b-3p	AhCPP11	5
ath-miR3933	AhCPP10	5
ath-miR395a	AhCPP20	5
ath-miR395a	AhCPP19	5
ath-miR395d	AhCPP20	5
ath-miR395d	AhCPP19	5
ath-miR395e	AhCPP20	5
ath-miR395e	AhCPP19	5
ath-miR403-5p	AhCPP20	5
ath-miR403-5p	AhCPP23	5
ath-miR403-5p	AhCPP10	5
ath-miR403-5p	AhCPP19	5
ath-miR408-5p	AhCPP14	5
ath-miR414	AhCPP22	5
ath-miR417	AhCPP13	5
ath-miR4221	AhCPP23	5
ath-miR4221	AhCPP10	5
ath-miR4228-5p	AhCPP16	5
ath-miR4228-5p	AhCPP3	5
ath-miR426	AhCPP5	5
ath-miR5012	AhCPP7	5
ath-miR5012	AhCPP3	5
ath-miR5013	AhCPP19	5
ath-miR5014a-5p	AhCPP24	5
ath-miR5014a-5p	AhCPP11	5
ath-miR5029	AhCPP8	5
ath-miR5628	AhCPP4	5
ath-miR5633	AhCPP7	5
ath-miR5634	AhCPP24	5
ath-miR5634	AhCPP11	5
ath-miR5639-3p	AhCPP8	5
ath-miR5645a	AhCPP22	5
ath-miR5645b	AhCPP22	5
ath-miR5645d	AhCPP22	5
ath-miR5645e	AhCPP22	5
ath-miR5645f	AhCPP22	5
ath-miR5648-5p	AhCPP23	5
ath-miR5650	AhCPP9	5
ath-miR5652	AhCPP12	5
ath-miR5652	AhCPP1	5
ath-miR5652	AhCPP16	5
ath-miR5654-3p	AhCPP11	5
ath-miR5658	AhCPP6	5
ath-miR5663-5p	AhCPP3	5
ath-miR5666	AhCPP24	5
ath-miR5666	AhCPP11	5
ath-miR5998a	AhCPP4	5
ath-miR5998a	AhCPP17	5
ath-miR5998a	AhCPP20	5
ath-miR5998a	AhCPP19	5
ath-miR5998a	AhCPP8	5
ath-miR5998b	AhCPP4	5
ath-miR5998b	AhCPP17	5
ath-miR5998b	AhCPP20	5
ath-miR5998b	AhCPP19	5
ath-miR5998b	AhCPP8	5
ath-miR779.1	AhCPP7	5
ath-miR779.1	AhCPP7	5
ath-miR779.1	AhCPP9	5
ath-miR779.2	AhCPP23	5
ath-miR780.2	AhCPP16	5
ath-miR8176	AhCPP1	5
ath-miR8180	AhCPP10	5
ath-miR8181	AhCPP20	5
ath-miR8181	AhCPP19	5
ath-miR822-5p	AhCPP20	5
ath-miR822-5p	AhCPP19	5
ath-miR822-5p	AhCPP24	5
ath-miR826b	AhCPP16	5
ath-miR826b	AhCPP3	5
ath-miR833a-5p	AhCPP9	5
ath-miR837-5p	AhCPP20	5
ath-miR837-5p	AhCPP19	5
ath-miR837-5p	AhCPP4	5
ath-miR838	AhCPP20	5
ath-miR838	AhCPP19	5
ath-miR838	AhCPP13	5
ath-miR838	AhCPP2	5
ath-miR840-3p	AhCPP5	5
ath-miR840-3p	AhCPP18	5
ath-miR845a	AhCPP5	5
ath-miR857	AhCPP24	5
ath-miR858b	AhCPP21	5
ath-miR860	AhCPP8	5
ath-miR865-3p	AhCPP8	5
ath-miR866-5p	AhCPP19	5
ath-miR866-5p	AhCPP20	5
ath-miR867	AhCPP17	5
ath-miR867	AhCPP4	5
ath-miR869.2	AhCPP3	5
ath-miR870-3p	AhCPP5	5
ath-miR870-3p	AhCPP18	5
ahy-miR159	AhCPP13	5
ahy-miR159	AhCPP2	5
ahy-miR159	AhCPP8	5
ahy-miR3513-5p	AhCPP24	5
ahy-miR3516	AhCPP23	5
ahy-miR3516	AhCPP10	5

## Sheet: Table S7
Table S7. The values of AhCPP genes in different tissues and different abiotic stress derived from peanut RNA-seq data.
	AhCPP1	AhCPP2	AhCPP3	AhCPP4	AhCPP5	AhCPP6	AhCPP7	AhCPP8	AhCPP9	AhCPP10	AhCPP11	AhCPP12	AhCPP13	AhCPP14	AhCPP15	AhCPP16	AhCPP17	AhCPP18	AhCPP19	AhCPP20	AhCPP21	AhCPP22	AhCPP23	AhCPP24
Pericarp-Ⅰ	2.1	0.91	0	0.59	0.51	0	0	25.84	0	1	0.03	1.97	0.68	19.05	23.69	0	0.68	0.65	0.57	0.72	5.93	0	0.54	0.1
Embryo-Ⅰ	2.7	1.44	0.05	1.54	2.74	0.53	0	11.8	0.02	12.09	0.86	1.62	1.18	21.26	32.32	0	1.56	2.14	2.3	2.73	17.69	0	11.42	0.71
Embryo -Ⅱ	2.2	0.61	0	1.27	1.73	0	0	14.26	0	2.19	0.42	1.66	1.05	18.57	35.35	0	1.15	2.14	1.46	1.87	10.06	0.22	1.32	0.17
Testa -Ⅰ	2.38	0.96	0	1.55	2.16	0	0	16.71	0	1.71	0.49	1.2	0.88	17.24	22.87	0	1.1	1.91	1.12	1.57	9.68	0.09	1.22	0.3
Pericarp-Ⅱ	1.67	1.18	0	1.25	0.67	0	0	20.9	0.03	0.52	0.14	2.5	0.95	18.58	18.63	0	1.46	0.84	0.6	0.68	4.73	0	1.32	0.18
Embryo -Ⅲ	1.18	0.67	0	0.85	1	0	0	6.71	0	5.61	0.33	0.97	0.49	7.81	13.57	0	0.64	0.34	1.28	1.84	9.41	0	3.9	0.25
Testa -Ⅱ	1.93	1.17	0	1.87	1.77	0	0	17.86	0	0.39	0.4	1.37	1.33	10.34	11.27	0	1.54	2.29	1.57	1.21	4.27	0	0.69	0.45
Pericarp-Ⅲ	1.99	1.12	0	1.48	0.87	0	0	12.37	0	0.43	0.11	1.19	0.87	13.26	9.45	0	1.46	1.24	0.51	0.63	2.83	0	0.76	0.04
Embryo-Ⅳ	1.22	1.23	0	0.81	1.78	0	0	6.68	0	1.8	0.06	0.85	1.25	5.53	7.69	0	0.44	0.39	0.94	0.76	6.86	0	1.97	0.01
Leaf treated with abscisic acid	1.23	0.82	0	0.9	0.79	0	0	1.97	0	2.03	0	0.58	0.92	11.1	7.16	0	1.23	0.68	0.51	0.37	4.74	0	1.99	0.03
Leaf treated with brassinolide	1.28	1.6	0.02	0.91	0.78	0	0	2.07	0	1.87	0.05	0.73	0.63	8.5	6.61	0.07	0.96	0.38	0.42	0.53	6.68	0	1.83	0.06
Cotyledon	1.23	0.69	0	0.46	0.33	0	0	8.12	0	0.05	0	1.28	1.02	12.93	5.31	0.05	0.58	0.88	0.1	0.39	1.71	0	0.08	0
Leaf with drought treatment	2.1	2.67	0	3.18	0.52	0	0	10.67	0	0.19	0.04	1.5	2.8	10.04	6.93	0	2.31	0.56	0.05	0.14	13.26	0	0.15	0
Leaf with normal irrigation	1.4	1.65	0.24	1.3	1.39	0	0	2.6	0	13.66	0.33	0.97	1.64	10.19	6	1.3	1.62	0.4	1.76	1.55	5.78	0	12.32	0.6
Leaf treated with ethephon	1.01	1.54	0	1.06	0.79	0	0	1.55	0	5.37	0.01	0.98	1.31	8.73	5.68	0.9	1.33	0.34	0.46	0.57	5.35	0	4.3	0.08
Florescence	2.5	2.36	0.05	1.31	1.47	0	0	16.73	0	3.42	0.25	1.72	2.15	21.55	14.7	0.05	1.05	1.09	0.93	0.78	5.24	0	2.32	0.36
Leaf treated with ddH2O	1.44	1.62	0.09	1.19	0.92	0	0	1.73	0	8.06	0.23	1.02	1.12	14.75	9.3	0.27	1.26	0.31	1	1.32	5.24	0	8.48	0.07
Leaf	2.61	2.01	0.06	2.34	0.84	0.14	0	4.73	0	16.04	0.25	1.94	1.93	16.42	12.3	0.24	2.09	1.19	2.34	2.3	8.22	0	12.98	0.29
Leaf with low temperature treatment	2.42	2.66	0	2.92	0.62	0	0	6.04	0.07	1.15	0	0.41	2.79	18.93	12.46	0.04	2.93	1	0.81	0.89	7.26	0	1.13	0.05
Leaf in room temperature	1.56	1.96	0.05	1.68	0.37	0.07	0	2.43	0	11.16	0.08	1.06	1.21	10.52	9.28	0.88	1.92	1.38	1.08	1.03	9.44	0	10.44	0.11
Leaf treated with paclobutrazol	1.75	1.59	0.02	1.49	1.38	0	0	5.2	0.06	3.92	0.23	1.05	1.5	9.78	10.67	0	2.14	0.94	0.82	0.92	9.8	0	3.94	0.09
Gynophore	1.13	1.74	0	1.46	0.78	0.04	0	11.16	0	5.56	0.21	1.92	1.4	32.84	20.89	0	1.49	0.77	1.45	1.43	3.66	0	4.41	0.29
Root nodule	1.73	1.06	0	1.17	0.63	0	0	8.89	0	1.89	0	1.61	0.57	16.47	17.7	0	1.85	1.82	0.43	0.55	4.42	0	0.88	0
Root	0.98	1.44	0	1.97	0.6	0	0	7.98	0	4.19	0	1.11	0.72	9.39	8	0	1.24	0.57	1.68	1.31	3.17	0	2.6	0
Root and stem	1.43	1.08	0	1.08	0.79	0	0	10.79	0	3.5	0.04	0.97	0.74	9.79	11.13	0.04	1.43	0.61	1.85	2.21	3.38	0	2.57	0.11
Root tip	1.56	1.51	0	2.03	1.24	0	0	3.51	0	4.99	0.09	1.17	0.88	9.27	12.16	0	2.02	0.63	2.91	2.66	3.88	0	5.15	0.09
Leaf treated with salicylic acid	2.48	2.5	0	1.42	0.69	0	0	4.55	0.04	13.02	0.16	1.52	2.23	11.05	13.38	0.72	1.91	0.79	1.71	1.72	10.12	0	13.16	0.28
Stem	1.73	1.59	0.05	1.32	0.72	0	0	20.69	0	2.01	0.06	2	1.6	18.38	19.7	0	1.68	1.02	1.33	1.34	3.48	0	1.78	0.14
Stem tip	2.59	2.46	0.07	1.81	1.54	0	0	13.44	0	6.29	0.38	1.96	2.21	41.52	31.78	0	1.26	1.71	3.06	2.63	5.13	0	4.58	0.39
	AhCPP1	AhCPP2	AhCPP3	AhCPP4	AhCPP5	AhCPP6	AhCPP7	AhCPP8	AhCPP9	AhCPP10	AhCPP11	AhCPP12	AhCPP13	AhCPP14	AhCPP15	AhCPP16	AhCPP17	AhCPP18	AhCPP19	AhCPP20	AhCPP21	AhCPP22	AhCPP23	AhCPP24
Leaf in room temperature	1.56	1.96	0.05	1.68	0.37	0.07	0	2.43	0	11.16	0.08	1.06	1.21	10.52	9.28	0.88	1.92	1.38	1.08	1.03	9.44	0	10.44	0.11
Leaf treated with abscisic acid	1.23	0.82	0	0.9	0.79	0	0	1.97	0	2.03	0	0.58	0.92	11.1	7.16	0	1.23	0.68	0.51	0.37	4.74	0	1.99	0.03
Leaf treated with brassinolide	1.28	1.6	0.02	0.91	0.78	0	0	2.07	0	1.87	0.05	0.73	0.63	8.5	6.61	0.07	0.96	0.38	0.42	0.53	6.68	0	1.83	0.06
Leaf treated with ddH2O	1.44	1.62	0.09	1.19	0.92	0	0	1.73	0	8.06	0.23	1.02	1.12	14.75	9.3	0.27	1.26	0.31	1	1.32	5.24	0	8.48	0.07
Leaf treated with ethephon	1.01	1.54	0	1.06	0.79	0	0	1.55	0	5.37	0.01	0.98	1.31	8.73	5.68	0.9	1.33	0.34	0.46	0.57	5.35	0	4.3	0.08
Leaf treated with paclobutrazol	1.75	1.59	0.02	1.49	1.38	0	0	5.2	0.06	3.92	0.23	1.05	1.5	9.78	10.67	0	2.14	0.94	0.82	0.92	9.8	0	3.94	0.09
Leaf treated with salicylic acid	2.48	2.5	0	1.42	0.69	0	0	4.55	0.04	13.02	0.16	1.52	2.23	11.05	13.38	0.72	1.91	0.79	1.71	1.72	10.12	0	13.16	0.28
Leaf with drought treatment	2.1	2.67	0	3.18	0.52	0	0	10.67	0	0.19	0.04	1.5	2.8	10.04	6.93	0	2.31	0.56	0.05	0.14	13.26	0	0.15	0
Leaf with low temperature treatment	2.42	2.66	0	2.92	0.62	0	0	6.04	0.07	1.15	0	0.41	2.79	18.93	12.46	0.04	2.93	1	0.81	0.89	7.26	0	1.13	0.05
Leaf with normal irrigation	1.4	1.65	0.24	1.3	1.39	0	0	2.6	0	13.66	0.33	0.97	1.64	10.19	6	1.3	1.62	0.4	1.76	1.55	5.78	0	12.32	0.6

## Sheet: Table S8
Table S8 The data of qRT-PCR results for the AhCPP gene
Gene Name	Corresponding transcript Name	Sample Name	CT	△ct	△△ct	2^-△△ct	2^-△△ct mean	2^-△△ct Std.Dev
AhCPP8	AH09G11020.1	Normal (Root)	29.5	5.85333	-0.413333	1.33176	1.02274	0.273034
AhCPP8	AH09G11020.1	Normal (Root)	30.21	6.56333	0.296667	0.814131
AhCPP8	AH09G11020.1	Normal (Root)	30.03	6.38333	0.116667	0.922316
AhCPP8	AH09G11020.1	NaCl stress (Root)	28.39	1.31	-4.95667	31.0531	28.7191	5.22651
AhCPP8	AH09G11020.1	NaCl stress (Root)	28.84	1.76	-4.50667	22.7322
AhCPP8	AH09G11020.1	NaCl stress (Root)	28.33	1.25	-5.01667	32.3718
AhCPP8	AH09G11020.1	PEG6000 stress (Root)	28.21	2.79333	-3.47333	11.1065	10.9764	1.2476
AhCPP8	AH09G11020.1	PEG6000 stress (Root)	28.41	2.99333	-3.27333	9.66878
AhCPP8	AH09G11020.1	PEG6000 stress (Root)	28.08	2.66333	-3.60333	12.1538
AhCPP8	AH09G11020.1	Normal (Hypocotyl)	25.9	2.57667	-0.0466667	1.03288	1.00083	0.0494542
AhCPP8	AH09G11020.1	Normal (Hypocotyl)	25.91	2.58667	-0.0366667	1.02574
AhCPP8	AH09G11020.1	Normal (Hypocotyl)	26.03	2.70667	0.0833333	0.943874
AhCPP8	AH09G11020.1	NaCl stress (Hypocotyl)	28.05	0.866667	-1.75667	3.37916	2.87223	0.462367
AhCPP8	AH09G11020.1	NaCl stress (Hypocotyl)	28.5	1.31667	-1.30667	2.47369
AhCPP8	AH09G11020.1	NaCl stress (Hypocotyl)	28.34	1.15667	-1.46667	2.76383
AhCPP8	AH09G11020.1	PEG6000 stress (Hypocotyl)	27.94	1.04667	-1.57667	2.9828	3.25499	0.238343
AhCPP8	AH09G11020.1	PEG6000 stress Hypocotyl)	27.74	0.846667	-1.77667	3.42634
AhCPP8	AH09G11020.1	PEG6000 stress (Hypocotyl)	27.77	0.876667	-1.74667	3.35582
AhCPP8	AH09G11020.1	Normal (Leaf)	28.64	0.956667	-0.303333	1.23399	1.01191	0.195371
AhCPP8	AH09G11020.1	Normal (Leaf)	29.04	1.35667	0.0966667	0.935191
AhCPP8	AH09G11020.1	Normal (Leaf)	29.15	1.46667	0.206667	0.866537
AhCPP8	AH09G11020.1	NaCl stress (Leaf)	28.17	-0.196667	-1.45667	2.74473	2.85419	0.411759
AhCPP8	AH09G11020.1	NaCl stress (Leaf)	28.3	-0.0666667	-1.32667	2.50822
AhCPP8	AH09G11020.1	NaCl stress (Leaf)	27.9	-0.466667	-1.72667	3.30962
AhCPP8	AH09G11020.1	PEG6000 stress (Leaf)	27.85	1.09	-0.17	1.12506	1.19318	0.0660822
AhCPP8	AH09G11020.1	PEG6000 stress (Leaf)	27.69	0.93	-0.33	1.25701
AhCPP8	AH09G11020.1	PEG6000 stress (Leaf)	27.76	1	-0.26	1.19748
AhCPP10	AH09G26110.1	Normal (Root)	32.56	8.91333	-0.14	1.10191	1.0063	0.134398
AhCPP10	AH09G26110.1	Normal (Root)	32.93	9.28333	0.23	0.852635
AhCPP10	AH09G26110.1	Normal (Root)	32.61	8.96333	-0.09	1.06437
AhCPP10	AH09G26110.1	NaCl stress (Root)	34.76	7.68	-1.37333	2.59068	2.99816	1.03936
AhCPP10	AH09G26110.1	NaCl stress (Root)	34.98	7.9	-1.15333	2.22427
AhCPP10	AH09G26110.1	NaCl stress (Root)	34.07	6.99	-2.06333	4.17951
AhCPP10	AH09G26110.1	PEG6000 stress (Root)	35.18	9.76333	0.71	0.61132	0.645317	0.204354
AhCPP10	AH09G26110.1	PEG6000 stress (Root)	34.68	9.26333	0.21	0.864537
AhCPP10	AH09G26110.1	PEG6000 stress (Root)	35.59	10.1733	1.12	0.460094
AhCPP10	AH09G26110.1	Normal (Hypocotyl)	32.26	8.93667	-0.183333	1.1355	1.00521	0.125668
AhCPP10	AH09G26110.1	Normal (Hypocotyl)	32.45	9.12667	0.00666667	0.99539
AhCPP10	AH09G26110.1	Normal (Hypocotyl)	32.62	9.29667	0.176667	0.884745
AhCPP10	AH09G26110.1	NaCl stress (Hypocotyl)	33.62	6.43667	-2.68333	6.42338	4.88886	1.49253
AhCPP10	AH09G26110.1	NaCl stress (Hypocotyl)	34.52	7.33667	-1.78333	3.44221
AhCPP10	AH09G26110.1	NaCl stress (Hypocotyl)	34.04	6.85667	-2.26333	4.80099
AhCPP10	AH09G26110.1	PEG6000 stress (Hypocotyl)	35.22	8.32667	-0.793333	1.73307	1.43562	0.260063
AhCPP10	AH09G26110.1	PEG6000 stress Hypocotyl)	35.61	8.71667	-0.403333	1.32256
AhCPP10	AH09G26110.1	PEG6000 stress (Hypocotyl)	35.69	8.79667	-0.323333	1.25122
AhCPP10	AH09G26110.1	Normal (Leaf)	32.65	4.96667	-0.01	1.00696	1.00251	0.0865375
AhCPP10	AH09G26110.1	Normal (Leaf)	32.79	5.10667	0.13	0.913831
AhCPP10	AH09G26110.1	Normal (Leaf)	32.54	4.85667	-0.12	1.08673
AhCPP10	AH09G26110.1	NaCl stress (Leaf)	33.04	4.67333	-0.303333	1.23399	1.15147	0.096829
AhCPP10	AH09G26110.1	NaCl stress (Leaf)	33.11	4.74333	-0.233333	1.17555
AhCPP10	AH09G26110.1	NaCl stress (Leaf)	33.28	4.91333	-0.0633333	1.04488
AhCPP10	AH09G26110.1	PEG6000 stress (Leaf)	33.31	6.55	1.57333	0.336031	0.27537	0.059485
AhCPP10	AH09G26110.1	PEG6000 stress (Leaf)	33.94	7.18	2.20333	0.217135
AhCPP10	AH09G26110.1	PEG6000 stress (Leaf)	33.61	6.85	1.87333	0.272942
AhCPP14	AH14G06350.1	Normal (Root)	30.6	6.95333	0.47	0.721965	1.03319	0.317495
AhCPP14	AH14G06350.1	Normal (Root)	30.1	6.45333	-0.03	1.02101
AhCPP14	AH14G06350.1	Normal (Root)	29.69	6.04333	-0.44	1.3566
AhCPP14	AH14G06350.1	NaCl stress (Root)	29.77	2.69	-3.79333	13.8646	15.7289	1.62383
AhCPP14	AH14G06350.1	NaCl stress (Root)	29.49	2.41	-4.07333	16.8343
AhCPP14	AH14G06350.1	NaCl stress (Root)	29.52	2.44	-4.04333	16.4879
AhCPP14	AH14G06350.1	PEG6000 stress (Root)	29.15	3.73333	-2.75	6.72717	8.22198	1.29491
AhCPP14	AH14G06350.1	PEG6000 stress (Root)	28.73	3.31333	-3.17	9.00047
AhCPP14	AH14G06350.1	PEG6000 stress (Root)	28.74	3.32333	-3.16	8.9383
AhCPP14	AH14G06350.1	Normal (Hypocotyl)	26.35	3.02667	-0.1	1.07177	1.00872	0.157631
AhCPP14	AH14G06350.1	Normal (Hypocotyl)	26.72	3.39667	0.27	0.82932
AhCPP14	AH14G06350.1	Normal (Hypocotyl)	26.28	2.95667	-0.17	1.12506
AhCPP14	AH14G06350.1	NaCl stress (Hypocotyl)	29.14	1.95667	-1.17	2.25012	2.07625	0.24976
AhCPP14	AH14G06350.1	NaCl stress (Hypocotyl)	29.18	1.99667	-1.13	2.18859
AhCPP14	AH14G06350.1	NaCl stress (Hypocotyl)	29.47	2.28667	-0.84	1.79005
AhCPP14	AH14G06350.1	PEG6000 stress (Hypocotyl)	30.68	3.78667	0.66	0.632878	0.884868	0.250026
AhCPP14	AH14G06350.1	PEG6000 stress (Hypocotyl)	29.84	2.94667	-0.18	1.13288
AhCPP14	AH14G06350.1	PEG6000 stress (Hypocotyl)	30.19	3.29667	0.17	0.888843
AhCPP14	AH14G06350.1	Normal (Leaf)	30.13	2.44667	0.0433333	0.97041	1.00319	0.0992748
AhCPP14	AH14G06350.1	Normal (Leaf)	29.93	2.24667	-0.156667	1.11471
AhCPP14	AH14G06350.1	Normal (Leaf)	30.2	2.51667	0.113333	0.92445
AhCPP14	AH14G06350.1	NaCl stress (Leaf)	28.18	-0.186667	-2.59	6.02099	5.67434	1.30787
AhCPP14	AH14G06350.1	NaCl stress (Leaf)	28.01	-0.356667	-2.76	6.77396
AhCPP14	AH14G06350.1	NaCl stress (Leaf)	28.69	0.323333	-2.08	4.22807
AhCPP14	AH14G06350.1	PEG6000 stress (Leaf)	29.58	2.82	0.416667	0.749154	0.723348	0.0540064
AhCPP14	AH14G06350.1	PEG6000 stress (Leaf)	29.56	2.8	0.396667	0.759611
AhCPP14	AH14G06350.1	PEG6000 stress (Leaf)	29.76	3	0.596667	0.66128
AhCPP16	AH15G08250.2	Normal (Root)	31.57	7.92333	-0.01	1.00696	1.00885	0.163053
AhCPP16	AH15G08250.2	Normal (Root)	31.35	7.70333	-0.23	1.17283
AhCPP16	AH15G08250.2	Normal (Root)	31.82	8.17333	0.24	0.846745
AhCPP16	AH15G08250.2	NaCl stress (Root)	32.23	5.15	-2.78333	6.88441	7.85479	1.51621
AhCPP16	AH15G08250.2	NaCl stress (Root)	32.19	5.11	-2.82333	7.07796
AhCPP16	AH15G08250.2	NaCl stress (Root)	31.75	4.67	-3.26333	9.60199
AhCPP16	AH15G08250.2	PEG6000 stress (Root)	31.44	6.02333	-1.91	3.75809	3.54582	0.390525
AhCPP16	AH15G08250.2	PEG6000 stress (Root)	31.72	6.30333	-1.63	3.09513
AhCPP16	AH15G08250.2	PEG6000 stress (Root)	31.43	6.01333	-1.92	3.78423
AhCPP16	AH15G08250.2	Normal (Hypocotyl)	29.99	6.66667	-0.2	1.1487	1.00494	0.124669
AhCPP16	AH15G08250.2	Normal (Hypocotyl)	30.28	6.95667	0.09	0.939523
AhCPP16	AH15G08250.2	Normal (Hypocotyl)	30.3	6.97667	0.11	0.926588
AhCPP16	AH15G08250.2	NaCl stress (Hypocotyl)	32.92	5.73667	-1.13	2.18859	1.64764	0.473211
AhCPP16	AH15G08250.2	NaCl stress (Hypocotyl)	33.52	6.33667	-0.53	1.44393
AhCPP16	AH15G08250.2	NaCl stress (Hypocotyl)	33.66	6.47667	-0.39	1.31039
AhCPP16	AH15G08250.2	PEG6000 stress (Hypocotyl)	33.82	6.92667	0.06	0.959264	0.778266	0.176289
AhCPP16	AH15G08250.2	PEG6000 stress (Hypocotyl)	34.48	7.58667	0.72	0.607097
AhCPP16	AH15G08250.2	PEG6000 stress (Hypocotyl)	34.14	7.24667	0.38	0.768438
AhCPP16	AH15G08250.2	Normal (Leaf)	34.58	6.89667	-0.0533333	1.03766	1.00797	0.152464
AhCPP16	AH15G08250.2	Normal (Leaf)	34.44	6.75667	-0.193333	1.1434
AhCPP16	AH15G08250.2	Normal (Leaf)	34.88	7.19667	0.246667	0.842842
AhCPP16	AH15G08250.2	NaCl stress (Leaf)	30.17	1.80333	-5.14667	35.4243	38.4481	6.09559
AhCPP16	AH15G08250.2	NaCl stress (Leaf)	29.81	1.44333	-5.50667	45.4644
AhCPP16	AH15G08250.2	NaCl stress (Leaf)	30.21	1.84333	-5.10667	34.4556
AhCPP16	AH15G08250.2	PEG6000 stress (Leaf)	31.39	4.63	-2.32	4.99332	4.2884	0.852885
AhCPP16	AH15G08250.2	PEG6000 stress (Leaf)	31.97	5.21	-1.74	3.34035
AhCPP16	AH15G08250.2	PEG6000 stress (Leaf)	31.53	4.77	-2.18	4.53154
AhCPP18	AH16G07800.1	Normal (Root)	33.39	9.74333	-0.0266667	1.01866	1.00201	0.0769804
AhCPP18	AH16G07800.1	Normal (Root)	33.32	9.67333	-0.0966667	1.0693
AhCPP18	AH16G07800.1	Normal (Root)	33.54	9.89333	0.123333	0.918064
AhCPP18	AH16G07800.1	NaCl stress (Root)	33.71	6.63	-3.14	8.81524	8.81877	0.305589
AhCPP18	AH16G07800.1	NaCl stress (Root)	33.66	6.58	-3.19	9.12611
AhCPP18	AH16G07800.1	NaCl stress (Root)	33.76	6.68	-3.09	8.51496
AhCPP18	AH16G07800.1	PEG6000 stress (Root)	33.56	8.14333	-1.62667	3.08799	3.2309	0.438972
AhCPP18	AH16G07800.1	PEG6000 stress (Root)	33.29	7.87333	-1.89667	3.72352
AhCPP18	AH16G07800.1	PEG6000 stress (Root)	33.66	8.24333	-1.52667	2.88119
AhCPP18	AH16G07800.1	Normal (Hypocotyl)	30.62	7.29667	0.53	0.692555	1.03406	0.308438
AhCPP18	AH16G07800.1	Normal (Hypocotyl)	29.93	6.60667	-0.16	1.11729
AhCPP18	AH16G07800.1	Normal (Hypocotyl)	29.72	6.39667	-0.37	1.29235
AhCPP18	AH16G07800.1	NaCl stress (Hypocotyl)	33.05	5.86667	-0.9	1.86607	1.66329	0.242449
AhCPP18	AH16G07800.1	NaCl stress (Hypocotyl)	33.47	6.28667	-0.48	1.39474
AhCPP18	AH16G07800.1	NaCl stress (Hypocotyl)	33.16	5.97667	-0.79	1.72907
AhCPP18	AH16G07800.1	PEG6000 stress (Hypocotyl)	32.98	6.08667	-0.68	1.60214	1.40427	0.226847
AhCPP18	AH16G07800.1	PEG6000 stress (Hypocotyl)	33.12	6.22667	-0.54	1.45397
AhCPP18	AH16G07800.1	PEG6000 stress (Hypocotyl)	33.45	6.55667	-0.21	1.15669
AhCPP18	AH16G07800.1	Normal (Leaf)	34.45	6.76667	0.46	0.726986	1.04118	0.366582
AhCPP18	AH16G07800.1	Normal (Leaf)	33.46	5.77667	-0.53	1.44393
AhCPP18	AH16G07800.1	Normal (Leaf)	34.06	6.37667	0.07	0.952638
AhCPP18	AH16G07800.1	NaCl stress (Leaf)	33.35	4.98333	-1.32333	2.50244	1.93116	0.495558
AhCPP18	AH16G07800.1	NaCl stress (Leaf)	33.93	5.56333	-0.743333	1.67404
AhCPP18	AH16G07800.1	NaCl stress (Leaf)	33.98	5.61333	-0.693333	1.61702
AhCPP18	AH16G07800.1	PEG6000 stress (Leaf)	31.64	4.88	-1.42667	2.68825	2.41654	0.274878
AhCPP18	AH16G07800.1	PEG6000 stress (Leaf)	31.79	5.03	-1.27667	2.42279
AhCPP18	AH16G07800.1	PEG6000 stress (Leaf)	31.97	5.21	-1.09667	2.1386
AhCPP23	AH19G42020.1	Normal (Root)	33.24	9.59333	0.0166667	0.988514	1.02663	0.287972
AhCPP23	AH19G42020.1	Normal (Root)	32.81	9.16333	-0.413333	1.33176
AhCPP23	AH19G42020.1	Normal (Root)	33.62	9.97333	0.396667	0.759611
AhCPP23	AH19G42020.1	NaCl stress (Root)	35.25	8.17	-1.40667	2.65124	2.52542	0.202273
AhCPP23	AH19G42020.1	NaCl stress (Root)	35.26	8.18	-1.39667	2.63293
AhCPP23	AH19G42020.1	NaCl stress (Root)	35.46	8.38	-1.19667	2.29209
AhCPP23	AH19G42020.1	PEG6000 stress (Root)	35.44	10.0233	0.446667	0.733736	0.862217	0.11883
AhCPP23	AH19G42020.1	PEG6000 stress (Root)	35.04	9.62333	0.0466667	0.968171
AhCPP23	AH19G42020.1	PEG6000 stress (Root)	35.17	9.75333	0.176667	0.884745
AhCPP23	AH19G42020.1	Normal (Hypocotyl)	34.07	10.7467	-0.146667	1.10701	1.00264	0.0906219
AhCPP23	AH19G42020.1	Normal (Hypocotyl)	34.28	10.9567	0.0633333	0.95705
AhCPP23	AH19G42020.1	Normal (Hypocotyl)	34.3	10.9767	0.0833333	0.943874
AhCPP23	AH19G42020.1	NaCl stress (Hypocotyl)	34.24	7.05667	-3.83667	14.2874	11.6302	2.39882
AhCPP23	AH19G42020.1	NaCl stress (Hypocotyl)	34.81	7.62667	-3.26667	9.6242
AhCPP23	AH19G42020.1	NaCl stress (Hypocotyl)	34.62	7.43667	-3.45667	10.9789
AhCPP23	AH19G42020.1	PEG6000 stress (Hypocotyl)	34.43	7.53667	-3.35667	10.2437	9.27798	0.838571
AhCPP23	AH19G42020.1	PEG6000 stress (Hypocotyl)	34.66	7.76667	-3.12667	8.73415
AhCPP23	AH19G42020.1	PEG6000 stress (Hypocotyl)	34.64	7.74667	-3.14667	8.85607
AhCPP23	AH19G42020.1	Normal (Leaf)	34.33	6.64667	0.02	0.986233	1.00011	0.0184218
AhCPP23	AH19G42020.1	Normal (Leaf)	34.32	6.63667	0.01	0.993092
AhCPP23	AH19G42020.1	Normal (Leaf)	34.28	6.59667	-0.03	1.02101
AhCPP23	AH19G42020.1	NaCl stress (Leaf)	34.8	6.43333	-0.193333	1.1434	1.6636	0.453653
AhCPP23	AH19G42020.1	NaCl stress (Leaf)	34.01	5.64333	-0.983333	1.97703
AhCPP23	AH19G42020.1	NaCl stress (Leaf)	34.09	5.72333	-0.903333	1.87038
AhCPP23	AH19G42020.1	PEG6000 stress (Leaf)	34.22	7.46	0.833333	0.561231	0.510282	0.0564576
AhCPP23	AH19G42020.1	PEG6000 stress (Leaf)	34.33	7.57	0.943333	0.52003
AhCPP23	AH19G42020.1	PEG6000 stress (Leaf)	34.54	7.78	1.15333	0.449585
AhActin7	AH20G09080.1	Normal (Root)	23.76	23.647 (AVERAGE)
AhActin7	AH20G09080.1	Normal (Root)	23.38
AhActin7	AH20G09080.1	Normal (Root)	23.8
AhActin7	AH20G09080.1	NaCl stress (Root)	27.57	27.080 (AVERAGE)
AhActin7	AH20G09080.1	NaCl stress (Root)	26.78
AhActin7	AH20G09080.1	NaCl stress (Root)	26.89
AhActin7	AH20G09080.1	PEG6000 stress (Root)	25.72	25.417 (AVERAGE)
AhActin7	AH20G09080.1	PEG6000 stress (Root)	25.29
AhActin7	AH20G09080.1	PEG6000 stress (Root)	25.24
AhActin7	AH20G09080.1	Normal (Hypocotyl)	23.35	23.323 (AVERAGE)
AhActin7	AH20G09080.1	Normal (Hypocotyl)	23.45
AhActin7	AH20G09080.1	Normal (Hypocotyl)	23.17
AhActin7	AH20G09080.1	NaCl stress (Hypocotyl)	27.65	27.183 (AVERAGE)
AhActin7	AH20G09080.1	NaCl stress (Hypocotyl)	26.87
AhActin7	AH20G09080.1	NaCl stress (Hypocotyl)	27.03
AhActin7	AH20G09080.1	PEG6000 stress (Hypocotyl)	27.21	26.893 (AVERAGE)
AhActin7	AH20G09080.1	PEG6000 stress (Hypocotyl)	26.93
AhActin7	AH20G09080.1	PEG6000 stress (Hypocotyl)	26.54
AhActin7	AH20G09080.1	Normal (Leaf)	27.93	27.683 (AVERAGE)
AhActin7	AH20G09080.1	Normal (Leaf)	27.64
AhActin7	AH20G09080.1	Normal (Leaf)	27.48
AhActin7	AH20G09080.1	NaCl stress (Leaf)	28.51	28.367 (AVERAGE)
AhActin7	AH20G09080.1	NaCl stress (Leaf)	28.15
AhActin7	AH20G09080.1	NaCl stress (Leaf)	28.44
AhActin7	AH20G09080.1	PEG6000 stress (Leaf)	27.01	26.760 (AVERAGE)
AhActin7	AH20G09080.1	PEG6000 stress (Leaf)	26.78
AhActin7	AH20G09080.1	PEG6000 stress (Leaf)	26.49
